# Supplementary material for: Power through: A new concept in the empowerment discourse
Source: Glob Food Sec. 2019 Jun;21:13–7. doi: 10.1016/j.gfs.2019.07.001 (PMC6659586; doi:10.1016/j.gfs.2019.07.001)
Supplement: Multimedia component 1 [file mmc1.xml]

<?xml version="1.0" encoding="UTF-8" standalone="no"?><data:data><datasets><author>a.galie@cgiar.org</author><type>0</type><dataset><value>1</value><reason>Data will be made available on request</reason><comments/></dataset></datasets></data:data>
